# Supplementary material for: Structural basis for catalysis of human choline/ethanolamine phosphotransferase 1
Source: Nat Commun. 2023 May 3;14:2529. doi: 10.1038/s41467-023-38290-2 (PMC10156783; doi:10.1038/s41467-023-38290-2)
Supplement: Supplementary file 4 — Source Data [file 41467_2023_38290_MOESM4_ESM.xlsx]

## Sheet: Figure 1b
	Figure 1b: Catalytic activity of CEPT1 enzyme in the presence and absence of diacylglycerol (DAG), and inactive variant (D154A).
	CEPT1-WT (POPC+DAG)
	CDP-choline (mM)	group1	group2	group3
	0.05	0.4765	0.3765	0.318
	0.1	0.5835	0.50675	0.7555
	0.2	1.155	1.0725	0.737
	0.5	1.793	1.5455	1.76
	0.7	1.8755	1.716	1.5565
	1	1.947	1.991	1.87
	D154A (POPC+DAG)
	CDP-choline (mM)	group1	group2	group3
	0.05	0.0059	0.002	0.0105
	0.1	0.0021	0.00825	0.0055
	0.2	0.0017	0.0033	0.0013
	0.5	0.0021	0.0044	0.0044
	0.7	0.022	0.0099	0.008
	1	0.0187	0.0231	0.0091
	WT (POPC)
	CDP-choline (mM)	group1	group2	group3
	0.05	0.0045	0.003	0.003
	0.1	0.0042	0.01475	0.0175
	0.2	0.0065	0.001	0.0061
	0.5	0.0077	0.00385	0.0044
	0.7	0.0165	0.01375	0.0052
	1	0.0171	0.0099	0.0031

## Sheet: Figure 1c
	Figure 1c: Measurements of catalatic activity with different metal ions
	Metal ion type	group1	group2	group3
	Cu2+	0.0475	0.0371	0.0402
	Zn2+	0.0161	0.0068	0.0011
	Mn2+	0.4782	0.3894	0.5
	Ca2+	0.0168	0.019	0.0121
	Mg2+	0.9471	1.0994	0.855
	Ni2+	0.0545	0.0576	0.0537

## Sheet: Figure 2d
	Figure 2d: Functional validation of the important residues that engage in the coordination of two tails of PC.
		group1	group2	group3
	WT	1.0014	1.0298	0.9715
	T162F	0.3111	0.2955	0.3111
	T169F	0.5028	0.5625	0.5156
	A196L	0.5028	0.5028	0.4915
	V216L	0.6079	0.5952	0.7429
	Q217L	0.3707	0.4161	0.4219

## Sheet: Figure 2e
	Figure 2e: Functional validation of the important residues that engage in the coordination of head group of PC.
		group1	group2	group3
	WT	1.0014	1.0298	0.9716
	E65A	0.6562	0.6903	0.7187
	D136A	0.0241	0.0241	0.0298
	D154A	0.026	0.017	0.022
	D158A	0.1548	0.1335	0.1321

## Sheet: Figure 2f
	Figure 2f: Functional verification of the importance of the polar residues on the top of the hydrophobic chamber.
		group1	group2	group3
	WT	1.0014	1.0298	0.9716
	D212N	0.6861	0.7244	0.7429
	S261A	0.4801	0.517	0.4645
	Y265F	0.3437	0.4432	0.4148

## Sheet: Figure 3d
	Figure 3d: Functional verification of the importance of the residues in coordination with CDP-choline.
		group1	group2	group3
	WT	1.0014	1.0298	0.9716
	N86A	0.2045	0.2045	0.2272
	E151A	0.1193	0.0994	0.0994

## Sheet: Extended Data Figure 1e
	Extended Data Figure 1e: Enzymatic comparison of hCEPT1 using CDP-choline and CDP-ethanolamine as the substrates.
		group1	group2	group3
	WT+CDP-choline	1.0477	0.9809	0.9714
	WT+CDP-ethanolamine	0.4673	0.4223	0.4387

## Sheet: Extended Data Figure 5b
	Extended Data Figure 5b: The enzymatic activities were not influenced when mutations were introduced to the dimeric interface.
		group1	group2	group3
	WT	1.0014	1.0298	0.9716
	H345A/H347A	1.0269	0.8764	0.9403
	4A (F358A/L359A/Y362A/F363A)	0.8807	0.7969	0.6961
